# Supplementary material for: Nitropyridines as 2π-Partners in 1,3-Dipolar Cycloadditions with N-Methyl Azomethine Ylide: An Easy Access to Condensed Pyrrolines
Source: Molecules. 2021 Sep 13;26(18):5547. doi: 10.3390/molecules26185547 (PMC8471275; doi:10.3390/molecules26185547)
Supplement: Supplementary file 1 [file molecules-26-05547-s001.zip]

Archive with 1 entries (1 files):
- molecules-1323374-supplementary.pdf
